# Supplementary material for: Prevalence of Type-D Personality and Its Association with Pain, Disability, and Psychological Distress in a University Spine Outpatient Clinic: A Cross-Sectional Study
Source: J Clin Med. 2026 Feb 25;15(5):1753. doi: 10.3390/jcm15051753 (PMC12985532; doi:10.3390/jcm15051753)
Supplement: Supplementary file 1 [file jcm-15-01753-s001.zip]

Archive with 1 entries (1 files):
- jcm-4127154-supplementary.pdf
